# Supplementary material for: How Does Income Heterogeneity Affect Future Perspectives on Food Consumption? Empirical Evidence from Urban China
Source: Foods. 2022 Aug 26;11(17):2597. doi: 10.3390/foods11172597 (PMC9455673; doi:10.3390/foods11172597)
Supplement: Supplementary file 1 [file foods-11-02597-s001.zip]

Archive with 1 entries (1 files):
- foods-1846610-supplementary.pdf
